# Supplementary material for: Physiological and Transcriptomic Mechanisms Underlying Vitamin C-Mediated Cold Stress Tolerance in Grafted Cucumber
Source: Plants (Basel). 2025 Aug 2;14(15):2398. doi: 10.3390/plants14152398 (PMC12349555; doi:10.3390/plants14152398)
Supplement: Supplementary file 1 [file plants-14-02398-s001.zip › Table S1.xlsx]

## Sheet: Sheet1
Samples	Clean reads	Clean bases	GC Content(%)	%≥Q30
CA-1	20143298	6032933476	43.76	96.8
CA-2	19640398	5880760336	43.57	97.26
CA-3	20256050	6061519266	44.14	97.01
CB-1	20028682	5993176717	44.16	95.81
CB-2	20261824	6062509256	43.62	95.76
CB-3	22542667	6741488964	43.52	96
CC-1	20049049	5999865629	43.52	95.64
CC-2	21333561	6362136896	43.34	95.71
CC-3	21102950	6294822737	43.49	95.68
CD-1	20037345	5997508854	43.56	95.61
CD-2	19837563	5937531324	43.47	95.33
CD-3	19954201	5971219545	43.63	95.54
AA-1	20088457	6011468259	43.76	98.64
AA-2	21159033	6336328200	43.88	98.62
AA-3	23158299	6933299140	43.44	98.81
AB-1	22365752	6693268334	43.67	96.03
AB-2	21099783	6288220673	43.56	95.57
AB-3	19975316	5980129312	43.55	95.72
AC-1	21626786	6460061022	43.37	95.65
AC-2	20024893	5990144878	43.54	95.34
AC-3	19827979	5928828403	43.58	95.28
AD-1	19900359	5952432201	44.12	95.33
AD-2	20171014	6025426131	43.6	95.45
AD-3	20108316	6021338666	44.69	95.34
(1) Samples: sample analysis number; (2) Clean reads: total number of pair-end Reads in Clean Data; (3) Clean bases: Clean Data total bases; (4) GC content: Clean DataGC content, that is, the percentage of G and C bases in the total base of Clean Data; (5) ≥Q30% : Clean Data The percentage of bases with a mass value greater than or equal to 30.
